# Supplementary material for: 4-Week Comparative Outcomes of Standard Physiotherapy, Balneotherapy Plus Physiotherapy and Dextrose Prolotherapy in Patients with Low Back Pain: A Non-Randomized Study
Source: Medicina (Kaunas). 2026 Mar 25;62(4):623. doi: 10.3390/medicina62040623 (PMC13118205; doi:10.3390/medicina62040623)
Supplement: Supplementary file 1 [file medicina-62-00623-s001.zip]

Archive with 1 entries (1 files):
- medicina-4177671-supplementary.pdf
